# Supplementary material for: The Evolution of Vaccines Development across Salmonella Serovars among Animal Hosts: A Systematic Review
Source: Vaccines (Basel). 2024 Sep 18;12(9):1067. doi: 10.3390/vaccines12091067 (PMC11435802; doi:10.3390/vaccines12091067)
Supplement: Supplementary file 1 [file vaccines-12-01067-s001.zip]

Archive with 1 entries (1 files):
- vaccines-3155326-supplementary.pdf
